# Supplementary material for: Celiac disease and attention-deficit/hyperactivity disorder: a bidirectional Mendelian randomization analysis
Source: Front Psychiatry. 2024 May 29;15:1291096. doi: 10.3389/fpsyt.2024.1291096 (PMC11167073; doi:10.3389/fpsyt.2024.1291096)
Supplement: Supplementary file 2 [file Table_1.xlsx]

## Sheet: Table 1
Supplementary Table 1. Details of the data source.
Trait	Year	Number of case	Number of control	Sample size	Number of SNPs	Sex	Populations	PMID
CeD	2011	12041	12228	23649	97422	Males and Females	European	22057235
CeD	2010	4533	10750	15283	523399			20190752
ADHD	2023	38691	186691	225382	6774224			36702997
Abbreviations: CeD, celiac disease; ADHD, attention-deficit/hyperactivity; SNP, single nucleotide polymorphism; PMID, PubMed Unique Identifier.

## Sheet: Table 2
Supplementary Table 2. Genome-wide significant IVs associated with exposure
Exposure	SNP	Chr	Pos	EA	OA	EAF	Beta	SE	P-value	R2	F
CeD	rs11979905	7	37437877	G	A	0.1076	0.162969	0.0292373	2.49e-08	0.00510049	123.779
	rs2441467	2	61374149	C	T	0.4183	0.105261	0.0186632	1.7e-08	0.00539203	130.854
	rs7162232	15	75115895	A	G	0.6813	-0.116894	0.0202624	7.97e-09	0.00593383	144.002
	rs6498114	16	10964118	T	G	0.756	-0.131028	0.0211506	5.83e-10	0.00633388	153.711
	rs12527282	6	137967252	T	C	0.2799	-0.154551	0.0209646	1.69e-13	0.00962874	233.67
ADHD	rs10875612	5	144474779	C	T	0.483	-0.0542978	0.0093	5.62e-09	0.00147242	331.856
	rs4925811	8	145802447	T	G	0.515	-0.0579999	0.0101	8.3e-09	0.00168048	378.749
	rs1162202	16	61966703	C	T	0.63	0.0613961	0.0102	1.92e-09	0.00175733	396.069
	rs17576773	4	112217523	C	T	0.888	0.0963006	0.0151	1.63e-10	0.00184467	415.754
	rs4916723	5	87854395	A	C	0.553	-0.0852965	0.011	9.48e-15	0.00359687	810.666
Abbreviations: CeD, celiac disease; ADHD, attention-deficit/hyperactivity; SNP, single-nucleotide polymorphism; Chr, chromosome; Pos, position; EA, effect allele; OA, other allele; R^2, percentage of the variation of asthma explained by the SNP; Beta, estimate of the effect of the association; SE. standard error.

## Sheet: Table 3
Supplementary Table 3. The result of mendelian randomization analysis
Exposure	Outcome	Number of IVs	Method	OR	P value(95% CI)	Q_P value	Intercept(P value)	Global P value
CeD(2011)	ADHD	5	fe-IVW	1.00312	0.934(0.932,1.079)	0.128513
			re-IVW	1.00312	0.951(0.909,1.107)
			MR-Egger	1.33716	0.426(0.719,2.486)		-0.038(0.425)
			WM	1.00095	0.985(0.903,1.109)
			MR-PRESSO					0.1794
ADHD	CeD(2010)	5	fe-IVW	0.84968	0.378(0.591,1.221)	0.054
			re-IVW	0.84968	0.563(0.489,1.476)
			MR-Egger	0.16157	0.206(0.018,1.485)		0.118(0.230)
			MW	0.954692	0.862(0.565,1.613)
			MR-PRESSO					0.0968
Abbreviations: CeD, celiac disease; ADHD, attention-deficit/hyperactivity; IVs, Instrumental variable; OR, odds ratio.

## Sheet: Table 4
Supplementary Table 4. Power calculations in Mendelian randomization study of CeD and ADHD.
Exposure	Outcome	R2 (%)	Sample size	Proportion of cases	Statistic power (%)	F-statistic
CeD(2011)	ADHD	0.0324	225382	0.171669	5	7545.24
ADHD	CeD(2010)	0.0103518	15283	0.296604	15	160.86
Abbreviations: CeD,celiac disease; ADHD, attention-deficit/hyperactivity; R2, variance explained by the genetic variants; OR, odds ratio.
